# Supplementary material for: Intra-athlete and inter-group comparisons: Running pace and step characteristics of elite athletes in the 400-m hurdles
Source: PLoS One. 2019 Mar 28;14(3):e0204185. doi: 10.1371/journal.pone.0204185 (PMC6438499; doi:10.1371/journal.pone.0204185)
Supplement: S1 Table — (XLSX) [file pone.0204185.s001.xlsx]

## Sheet: Sheet1
S1 Table. Summary of the analysed competitions
Year	Competitions	Number of subjects
		World-class hurdlers	National-class hurdlers
2000	Sydney Olympics	1	0
2003	Pan American Games	1	0
2003	World Championships, Paris	1	0
2004	Athens Olympics	1	0
2005	NCAA Outdoor Championships	1	0
2006	European Championships	1	0
2007	World Championships, Osaka	2	0
2008	Golden League, Paris	4	0
2008	AVIVA LONDON GRAND PRIX	1	0
2008	Beijing Olympics	1	0
2009	AVIVA LONDON GRAND PRIX	6	0
2009	World Championships, Berlin	5	0
2009	IAAF World Athletics Final	4	0
2010	Stanford Invitational	1	0
2010	Texas Relays	1	0
2010	Osaka International Grand Prix	0	1
2010	Pac-10 Track & Field Championships	1	0
2010	NCAA Division I West Regional Outdoor Championships	1	0
2010	Japan Championships	0	5
2010	Diamond League, Oslo	2	0
2010	Diamond League, New York (adidas Grand Prix)	3	0
2010	European Team Championships Super League	1	0
2010	National University individual Championships	0	1
2010	West-Japan Intercollege Meet	0	2
2010	IAAF World Junior Championships	1	1
2010	European Championships	1	0
2010	Diamond League, Stockholm	2	0
2010	Qualifying Trial in Chiba for National Sports Festival of Japan	0	1
2010	Japan Intercollege Meet	0	2
2010	National Sports Festival of Japan	0	6
2010	Commonwealth Games	3	0
2010	Japan Junior Athletics Championships	0	1
2011	Falcon Games	1	0
2011	Kyoto Intercollege Meet	0	1
2011	Shizuoka International	0	3
2011	Jamaica International Invitational	1	0
2011	Seiko Golden Grand Prix in Kawasaki	0	2
2011	Pac-10 Track & Field Championships	1	0
2011	All East-Japan Industrial Track and Field Championships	0	1
2011	NCAA Outdoor Championships	2	0
2011	Japan Championships	0	7
2011	Diamond League, New York (adidas Grand Prix)	3	0
2011	Tampereen Eliittikisat	1	0
2011	USA Outdoor Track and Field Championships	1	0
2011	Osaka Championships	0	3
2011	Asian Athletics Championships	0	4
2011	West-Japan Intercollege Meet	0	1
2011	Diamond League, Monaco	8	0
2011	Universiade	0	1
2011	World Championships, Daegu	19	3
2011	Japan Intercollege Meet	0	8
2011	ISTAF Berlin	2	0
2011	Diamond League, Brussels	3	0
2011	All Japan Industrial Track and Field Championships	0	3
2011	National Sports Festival of Japan	0	7
2012	Shizuoka International	1	8
2012	Seiko Golden Grand Prix in Kawasaki	1	1
2012	Kansai Intercollege Meet	0	1
2012	Diamond League, Shanghai	2	1
2012	Kanto Intercollege Meet	0	2
2012	Taiwan Open Athletics Championships	1	0
2012	Diamond League, Rome	1	0
2012	Japan Championships	0	17
2012	National University individual Championships	0	1
2012	US Trials	4	0
2012	West-Japan Intercollege Meet	0	1
2012	Diamond League, Paris	5	0
2012	Golden Grand Prix, London	6	0
2012	Twilight Games	0	1
2012	London Olympics	15	0
2012	Diamond League, Zürich	1	0
2012	Kinki Championships	0	1
2012	Japan Intercollege Meet	0	5
2012	All Japan Industrial Track and Field Championships	0	1
2012	National Sports Festival of Japan	0	9
2013	Perth Track Classic	1	0
2013	Shizuoka International	1	10
2013	Golden Grand Prix, Tokyo	1	1
2013	Diamond League, Doha	3	0
2013	All East-Japan Industrial Track and Field Championships	0	3
2013	Tokai Intercollege Meet	0	1
2013	Diamond League, New York (adidas Grand Prix)	1	0
2013	Diamond League, Rome	4	0
2013	Japan Championships	0	17
2013	FBK Games	1	0
2013	Singapore Open Track and Field Championships	0	1
2013	Diamond League, Lausanne	1	0
2013	Diamond League, Monaco	5	0
2013	Diamond League, London	3	0
2012	Diamond League, London	1	0
2013	Twilight Games	0	1
2013	World Championships, Moscow	19	2
2013	Diamond League, Brussels	4	0
2013	Japan Intercollege Meet	0	3
2013	All Japan Industrial Track and Field Championships	0	3
2013	National Sports Festival of Japan	0	7
2014	PUKKE prestige	2	0
2014	Shizuoka International	0	8
2014	Jamaica International Invitational	2	0
2014	Mito International	0	1
2014	Seiko Golden Grand Prix in Kawasaki	0	3
2014	All Kansai Industrial Track and Field Championships	0	4
2014	All East-Japan Industrial Track and Field Championships	0	2
2014	Japan Championships	0	17
2014	FBK Games Hengelo	3	0
2014	Osaka Championships	0	3
2014	Ibaraki Championships	0	1
2014	Nanbu Memorial Meet	0	2
2014	Twilight Games	0	1
2014	Commonwealth Games	2	0
2014	African Athletics Championships	1	0
2014	Afrecan Championships	1	0
2014	Diamond League, Zürich	5	0
2014	Kanto Championships	0	1
2014	Japan Intercollege Meet	0	2
2014	IAAF Continental Cup	1	0
2014	All Japan Industrial Track and Field Championships	0	4
2014	National Sports Festival of Japan	0	13
2015	Six Universities Athletic Meet	0	1
2015	International Meeting Region Guadeloupe	1	0
2015	Shizuoka International	0	7
2015	Seiko Golden Grand Prix in Kawasaki	0	2
2015	Diamond League, Doha	2	0
2015	All East-Japan Industrial Track and Field Championships	0	4
2015	All Kansai Industrial Track and Field Championships	0	3
2015	Diamond League, Eugene	1	0
2015	Diamond League, Rome	2	0
2015	Diamond League, New York	1	0
2015	Japan Championships	0	14
2015	Asian Athletics Championships	0	2
2015	Hyogo Championships	0	1
2015	Nanbu Memorial Meet	0	2
2015	Diamond League, Monaco	3	0
2015	Pan American Games	1	0
2015	Diamond League, London	4	0
2015	Juntendo International 2015	0	2
2015	World Championships, Beijing	8	3
2015	Kanto Intercollege Meet	0	1
2015	Diamond League, Lausanne	3	0
2015	Diamond League, Brussels	1	0
2015	Japan Intercollege Meet	0	1
2015	All Japan Industrial Track and Field Championships	0	7
2015	National Sports Festival of Japan	0	3
Total		214	277
